# Supplementary material for: Two parallel pathways connect glutamine metabolism and mTORC1 activity to regulate glutamoptosis
Source: Nat Commun. 2021 Aug 10;12:4814. doi: 10.1038/s41467-021-25079-4 (PMC8355106; doi:10.1038/s41467-021-25079-4)
Supplement: Supplementary file 3 — Source Data File [file 41467_2021_25079_MOESM3_ESM.xlsx]

## Sheet: Raw data graphs
Figure 1A									Figure 1B
Label	C	+AA 2A	-AA 2h	+AA 72h	-AA 72h	Comparaison	Adjusted p value		Time (h)	0	2	4	8	12	24	Comparaison	Adjusted p value	Comparaison	Adjusted p value
ATP/ADP ratio	1	0.767525	0.722586	0.862584	0.0900168	A-E	<0.0001		ATP/ADP ratio	1	0.997495	0.412715	0.347961	0.203531	0.0454858	A-C	<0.0001	B-C	<0.0001
	1	0.934454	0.942459	0.963491	0.366174	B-E	0.0003			1	0.880215	0.461739	0.239921	0.147476	0.0443422	A-D	<0.0001	B-D	<0.0001
	1	0.965416	0.92297	1.02083	0.352481	C-E	0.0005			1	0.972684	0.313698	0.222986	0.113625	0.0435379	A-E	<0.0001	B-E	<0.0001
	A	B	C	D	E	D-E	0.0001			A	B	C	D	E	F	A-F	<0.0001	B-F	<0.0001
Figure 1C
Label	-LQ 24h	+LQ 24h	-LQ 48h	+LQ 48h	-LQ 72h	+LQ 72h	Comparaison	Adjusted p value
ATP/ADP ratio	1	1.48128	1.02172	2.19608	0.492345	1.6757	A-B	0.0396
	1	1.59	1	1.52	0.84	1.44	C-D	0.0065
	1	1.69807	0.955706	1.5089	0.766033	1.67164	E-F	0.0014
	A	B	C	D	E	F
Figure 1D
Time (min)	-AA					+LQ					Adjusted p value
1.48902	2.13117	4.1917	3.33737	4.381	7.4153	14.6148	20.1239	16.6145	8.03785	9.85436	0.0275
10.2536	3.33005	5.5286	3.36221	3.72241	9.94342	14.6168	22.2012	15.6002	8.98955	10.9282	0.0331
19.0086	4.27806	6.53993	3.48837	5.58383	1.28799	14.8601	21.7138	16.0884	5.55025	3.03263	0.0243
27.8593	2.64283	4.41808	1.48815	2.38072	1.13387	4.70814	10.8486	7.19265	2.15113	0.826483	0.6276
36.6078	2.45836	3.47404	1.75636	1.78971	2.99966	6.24142	10.3509	4.85005	2.60025	1.88851	0.45
45.3982	1.92934	3.22224	1.18288	1.48555	3.17637	4.97592	9.29768	4.65605	3.1909	2.69269	0.2279
54.2837	4.54398	6.83848	4.82236	3.36542	1.22293	34.2262	40.1201	33.3789	11.7217	14.4858	0.0476
62.9704	4.0569	6	3.2079	3.00535	6.01713	29.1206	35.3767	29.0449	13.1476	16.6867	0.0235
71.6611	3.95399	4.82358	3.12977	3.11377	4.13356	27.1146	33.7389	26.5384	12.4522	15.6313	0.0238
80.5513	2.08423	3.26544	1.72233	1.36742	0.071709	5.5887	4.41212	3.76104	1.61928	0.653325	0.5917
89.305	2.32752	3.41376	1.42881	1.34469	1.39243	5.68758	5.05612	4.10973	2.05631	0.655689	0.5722
98.0514	2.11833	2.2656	1.84336	1.3305	3.15924	5.11468	4.58028	3.61623	2.75695	1.98664	0.1905
Figure 1E
Label	St	LQ	Adjusted p value
OCR	1.73	16.27	0.0094
	6.6	11.38
	6.24	18.47
Figure 1I
Labels	Pearson's coefficient factor
St	0.45	0.49	0.5	0.46	0.33	0.32	0.41	0.41	0.51	0.49	0.32	0.33	0.47	0.38	0.47	0.4	0.5	0.51	0.47	0.4	0.39	0.48	0.37	0.41	0.51	0.36	0.44	0.46	0.46	0.51	0.45	0.47	0.48	0.51	0.38	0.33	0.32	0.32	0.35	0.47	0.39	0.32	0.44	0.4	0.42	0.42	0.46	0.44	0.32
L	-0.05	0.08	0.03	-0.02	0.04	0.09	0.11	0.1	0.04	-0.01	0.03	0.11	-0.05	-0.02	0.09	0.06	0.04	0.02	0.06	0.04	-0.04	-0.05	0.05	0.05	-0.05	0.06	0.03	0.12	0.02	0.06	0.09	0.11	-0.04	0.11	0.1	-0.03	0.05	0.11	0.07	0.04	0.05	0.02	0.03	0.01	0.1	0.05	-0.01	0.03	-0.05
Q	0.27	0.37	0.34	0.42	0.35	0.38	0.35	0.36	0.29	0.36	0.39	0.42	0.38	0.29	0.35	0.43	0.31	0.34	0.33	0.3	0.37	0.42	0.34	0.42	0.34	0.24	0.38	0.37	0.26	0.29	0.3	0.42	0.25	0.42	0.35	0.28	0.28	0.46	0.4	0.21	0.26	0.21	0.4	0.42	0.3	0.35	0.44	0.3	0.32
Figure 1N
Labels	-LQ	+LQ	+LQ+AICAR	+LQ+Met	+LQ+A769662	Comparaison	Adjusted p value
Average of the %GFP-LC3 agg.	98.2	16.4	86	85.4	95.3	A-B	<0.0001
	82.2	18.7	82	90.1	90.03	B-C	<0.0001
	100	17.9	85.4	94.9	92.2	B-D	<0.0001
	A	B	C	D	E	B-E	<0.0001
Figure Sup. 1A									Figure Sup. 1B
Label	C	+AA 2A	-AA 2h	+AA 72h	-AA 72h	Comparaison	Adjusted p value		Time (h)	0	2	4	8	12	24	Comparaison	Adjusted p value	Comparaison	Adjusted p value	Comparaison	Adjusted p value
ATP/ADP ratio	1	1.08334	0.995967	1.03425	0.307445	A-E	<0.0001		ATP/ADP ratio	1	1.09944	0.59571	0.185542	0.221634	0.0796937	A-B	>0.9999	A-F	<0.0001	B-F	<0.0001
	1	0.969099	0.997583	0.880076	0.369357	B-E	<0.0001			1	0.995753	0.672452	0.303676	0.108535	0.140893	A-C	0.0008	B-C	0.0006
	1	0.901648	1.02751	1.09833	0.393906	C-E	<0.0001			1	0.936704	0.432365	0.450185	0.225455	0.0796086	A-D	<0.0001	B-D	<0.0001
	A	B	C	D	E	D-E	<0.0001			A	B	C	D	E	F	A-E	<0.0001	B-E	<0.0001
Figure Sup. 1C										Figure Sup. 1D
Label	-LQ 24h	+LQ 24h	-LQ 48h	+LQ 48h	-LQ 72h	+LQ 72h	Comparaison	Adjusted p value		Time (h)	0	2	4	8	12	24	Comparaison	Adjusted p value	Comparaison	Adjusted p value	Comparaison	Adjusted p value
ATP/ADP ratio	1	1.66349	0.753874	1.4264	0.951886	1.40459	A-B	0.0062		ATP/ADP ratio	1	0.98078	0.623807	0.590926	0.660549	0.599354	A-B	>0.9999	A-F	0.0015	B-F	0.0009
	1	1.62817	0.934787	1.51462	0.872419	1.31141	C-D	0.0684			1	1.18706	0.747716	0.616837	0.674131	0.592269	A-C	0.0125	B-C	0.007
	1	2.13355	0.876826	0.986445	0.879245	1.84912	E-F	0.0453			1	0.905065	0.673578	0.457686	0.462516	0.573951	A-D	0.0007	B-D	0.0004
	A	B	C	D	E	F					A	B	C	D	E	F	A-E	0.0018	B-E	0.0011
Figure Sup. 1E												Figure Sup. 1F
Label	0	2	4	8	12	24	Comparaison	Adjusted p value	Comparaison	Adjusted p value		Label	+AA +M +R	-AA -M -R 24h	-AA +M -R 24h	-AA -M -R 24h	-AA -M -R 48h	-AA +M -R 48h	-AA -M -R 48h	-AA -M -R 72h	-AA +M -R 72h	-AA -M -R 72h	Comparaison	Adjusted p value	Comparaison	Adjusted p value	Comparaison	Adjusted p value	Comparaison	Adjusted p value	Comparaison	Adjusted p value
ATP/ADP ratio	1	1.01805	0.763624	0.482675	0.379575	0.548735	A-B	>0.9999	B-C	0.5338		ATP/ADP ratio	1	0.234531	0.398739	0.489257	0.06422	0.0918844	0.0817614	0.0511817	0.0610314	0.0618812	A-B	<0.0001	A-F	<0.0001	B-C	>0.9999	F-G	>0.9999	H-J	>0.9999
	1	0.865676	0.517573	0.527548	0.710725	0.44846	A-D	0.0019	B-D	0.0042			1	0.486824	0.365039	0.38193	0.0578158	0.0676601	0.0701798	0.0487027	0.0463505	0.0560208	A-C	<0.0001	A-G	<0.0001	C-D	>0.9999	E-G	>0.9999
	1	0.977652	0.90615	0.409312	0.588404	0.577769	A-E	0.0085	B-E	0.0201			1	0.317397	0.362686	0.296545	0.0499068	0.0690235	0.0605491	0.0353056	0.0310038	0.0472878	A-D	<0.0001	A-I	<0.0001	B-D	>0.9999	H-I	>0.9999
	A	B	C	D	E	F	A-F	0.0046	B-F	0.0106			A	B	C	D	E	F	G	H	I	J	A-E	<0.0001	A-J	<0.0001	E-F	>0.9999	I-J	>0.9999
Figure Sup. 1G
Time (h)	+AA +M +R	-AA -M -R 24h	-AA +M -R 24h	-AA -M -R 24h	-AA -M -R 48h	-AA +M -R 48h	-AA -M -R 48h	-AA -M -R 72h	-AA +M -R 72h	-AA -M -R 72h	Comparaison	Adjusted p value	Comparaison	Adjusted p value	Comparaison	Adjusted p value	Comparaison	Adjusted p value	Comparaison	Adjusted p value
ATP/ADP ratio	1	0.623961	0.628848	0.696591	0.198562	0.253898	0.0987201	0.0521493	0.103642	0.0828254	A-B	<0.0001	A-F	<0.0001	B-C	>0.9999	F-G	>0.9999	H-J	>0.9999
	1	0.729071	0.6708	0.783153	0.191853	0.104765	0.253452	0.185019	0.0990166	0.0530929	A-C	<0.0001	A-G	<0.0001	C-D	0.1253	E-G	>0.9999
	1	0.618581	0.485583	0.807908	0.242115	0.213781	0.187393	0.0567936	0.0585919	0.0941493	A-D	0.0045	A-I	<0.0001	B-D	>0.9999	H-I	>0.9999
	A	B	C	D	E	F	G	H	I	J	A-E	<0.0001	A-J	<0.0001	E-F	>0.9999	I-J	>0.9999
Figure Sup. 1H								Figure Sup. 1I
Time (h)	0	24	48	72				Time (h)	0	24	48	72
Glutamine level	8440000000	5640000000	5620000000	5030000000				Leucine level	6120000000	5000000000	5340000000	4720000000
	7720000000	6720000000	6000000000	5160000000					6350000000	6420000000	5840000000	4960000000
	8170000000	8170000000	5990000000	5300000000					6290000000	5900000000	5730000000	4530000000
Figure Sup. 1K
Labels	Pearson's coefficient factor
+AA	0.49	0.49	0.5	0.45	0.4	0.58	0.54	0.49	0.67	0.54	0.48	0.36	0.4	0.57	0.49	0.56	0.64	0.52	0.69	0.39	0.47	0.67	0.44	0.59	0.39	0.81	0.48	0.66	0.46	0.49	0.65	0.46	0.68	0.53	0.54	0.54	0.36	0.54	0.57	0.49	0.36	0.54	0.42	0.39	0.19	0.47	0.62	0.34	0.3
-AA -LQ	-0.1	-0.13	0	-0.06	0.01	-0.16	0.01	-0.14	-0.02	0.08	-0.14	0.17	0.04	-0.12	-0.06	-0.07	-0.09	-0.08	-0.05	-0.06	-0.07	-0.08	-0.07	-0.08	-0.04	-0.07	-0.06	-0.09	0.02	-0.03	-0.07	-0.02	-0.03	0.02	-0.02	-0.01	-0.13	-0.02	-0.02	0.01	0.09	-0.03	-0.11	0.07	0.02	-0.1	-0.03	-0.01	-0.03
-AA +LA	0.43	0.52	0.42	0.43	0.43	0.4	0.59	0.35	0.39	0.37	0.3	0.35	0.25	0.35	0.29	0.43	0.39	0.55	0.39	0.37	0.31	0.33	0.4	0.41	0.35	0.3	0.35	0.25	0.35	0.29	0.31	0.26	0.4	0.31	0.35	0.39	0.42	0.42	0.39	0.43	0.43	0.29	0.35	0.39	0.37	0.28	0.39	0.34	0.4
Figure 2B										Figure 2D
Label	-AA -LQ -AICAR	-AA +LQ	-AA +AICAR	-AA +LQ +AICAR	Comparaison	Adjusted p value				Label	-AA -LQ -AICAR	-AA +LQ	-AA +AICAR	-AA +LQ +AICAR	Comparaison	Adjusted p value
Viability %	83.33	53.67	80.67	86.67	A-B	0.0038				Number of colonies	188	76.6667	193	123.667	A-B	0.0231
	81.67	51.67	79.33	73.67	B-C	0.0028					140	73.3333	110.667	166	B-C	0.0381
	79.33	49.33	88.67	62.33	B-D	0.0204					184.667	75.3333	183.67	169.667	B-D	0.0478
	A	B	C	D							A	B	C	D
Figure 2E										Figure 2H
Label	-AA	+LQ	+LQ+AICAR	+LQ +Met	+LQ +A769662	Comparaison	Adjusted p value				MEF ATG5+/+			MEF ATG5-/-
% Late apoptosis	12.04	27.34	3.41	4.9	5.21	A-B	0.0001			Label	+AA	-AA	-AA +AICAR	+AA	-AA	-AA +AICAR	Comparaison	Adjusted p value	Comparaison	Adjusted p value
	6.79	40.13	4.39	3.95	4.64	B-C	<0.0001			Cell death %	4.42032	10.7407	3.89178	5.12617	36.7905	30.989	A-E	<0.0001	C-E	<0.0001
	5.08	31.2	7.01	10.58	5.36	B-D	<0.0001				6.50095	11.2994	5.60513	8.93213	36.3809	31.9099	A-F	<0.0001	C-F	<0.0001
	A	B	C	D	E	B-E	<0.0001				6.09106	12.4809	7.29717	6.84053	41.3276	30.1071	B-E	<0.0001	D-E	<0.0001
											A	B	C	D	E	F	B-F	<0.0001	D-F	<0.0001
Figure 2K
	PS6 IHC visual score																			Label	Comparaison	Adjusted p value
-DMKG -Tem -Met	0	0	2	2	1	0	2	2	4	3	3	4	3	3	3	3	3	4		A	A-D	0.0006
-DMKG +Tem -Met	3	2	3	1	0	1	2	1	1	0	0	3	2	1	1	1	1	4	1	B	B-D	<0.0001
-DMKG -Tem +Met	2	0	3	2	1	1	2	0	2	5	1	2	1	1	3	1	2	1		C	C-D	<0.0001
+DMKG -Tem -Met	5	4	5	4	5	5	5	4	3	3	4	3	4	5						D	D-E	<0.0001
+DMKG +Tem -Met	3	4	5	1	3	3	1	0	0	1	2	1	1	1						E	D-F	<0.0001
+DMKG -Tem +Met	3	4	2	2	3	2	1	3	0	3	1	1	0							F
Figure 2M
	cCaspase 3 IHC visual score																						Label	Comparaison	Adjusted p value
-DMKG -Tem -Met	1	0	1	0	0	0	0	2	1	0	1	0	0	1	0	1	0	0	0	0	0		A	A-D	<0.0001
-DMKG +Tem -Met	1	0	1	0	0	2	1	0	1	1	0	0	2	1	0	0	0	0	1	1	1		B	B-D	<0.0001
-DMKG -Tem +Met	2	1	0	0	1	0	1	1	1	1	0	0	0	1	1	1	1						C	C-D	<0.0001
+DMKG -Tem -Met	2	2	2	2	1	2	2	3	1	4	1	2	2	2	3	2	1	3	2	4	4	3	D	D-E	<0.0001
+DMKG +Tem -Met	1	0	2	0	1	1	2	0	0	1	0	1	1	0	0	1							E	D-F	<0.0001
+DMKG -Tem +Met	0	0	0	3	0	0	0	3	1	0	1	0											F
Figure Sup. 2E
	pAMPK IHC visual score																																			Label	Comparaison	Adjusted p value
-DMKG -Tem -Met	1	1	1	1	1	2	2	2	2	2	2	2	3	2	2	2	2	2	2	2	1.75	1.75	2	1.75	1.75											A	A-D	<0.0001
-DMKG +Tem -Met	0	0	0	0	0	0	0	1	0	0	0	0	1	0	0	0	0	0	0	0	0	0	0.5	0	0											B	D-F	<0.0001
-DMKG -Tem +Met	1	2	2	3	3	3	2	2	2	3	4	4	2	2	2	2	4	4	2	2	2	3	4	4	1.75	2	2	2.75	3.75	3.75						C	E-F	<0.0001
+DMKG -Tem -Met	0	1	1	0	0	0	1	1	0	0	0	0	1	0	0	0	0	0	0	0	0	0.5	0.75	0	0											D
+DMKG +Tem -Met	0	1	1	1	1	1	1	0	2	2	2	1	2	2	1	2	2	2	1	2	1	0	1	1	2	1	1	1	0.25	1.5	1.5	1.75	1	1.5	1.25	E
+DMKG -Tem +Met	3	4	4	3	4	4	3	3	4	4	4	4	4	2	3	4	4	3	4	4	2	3	4	4	4	4	4	3	3	4	4	3.5	4	4	2.5	F
Figure 3A								Figure 3B								Figure 3C
Label	-AA	-AA +LQ	-AA +LQ +BPTES	-AA +LQ +DON	Comparaison	Adjusted p value		Label	-LQ +siCtl	-LQ +siGLS1	+LQ +siCtl	+LQ +siGLS1	Comparaison	Adjusted p value		Label	-LQ +siCtl	-LQ +siGDH	+LQ +siCtl	+LQ +siGDH	Comparaison	Adjusted p value
ATP/ADP ratio	1	1.62313	1.559	1.58815	A-B	<0.0001		ATP/ADP ratio	1	0.725808	1.51266	1.48762	C-D	>0.9999		ATP/ADP ratio	1	0.909077	1.52045	1.36695	C-D	0.0574
	1	1.44241	1.47844	1.54741	A-C	<0.0001			1	0.917422	1.41012	1.35233					1	1.0836	1.67913	1.39097
	1	1.58268	1.56829	1.60585	A-D	<0.0001			1	0.833574	1.31348	1.41977					1	1.06948	1.60112	1.47382
	A	B	C	D					A	B	C	D					A	B	C	D
Figure 3D
Label	-AA	-AA +LQ	-AA +DMKG	Comparaison	Adjusted p value
ATP/ADP ratio	1	1.62313	1.34258	A-B	0.0388
	1	1.44241	0.765944	B-C	0.0476
	1	1.64497	0.783529
	A	B	C
Figure Sup. 3A								Figure Sup. 3B								Figure Sup. 3C							Figure Sup. 3D
Label	-AA	-AA +LQ	-AA +LQ +BPTES	-AA +LQ +DON	Comparaison	Adjusted p value		Label	-AA	-AA +LQ	-AA +LQ +BPTES	-AA +LQ +DON	Comparaison	Adjusted p value		Label	-AA	-AA +LQ	-AA +DMKG	Comparaison	Adjusted p value		Label	-AA	-AA +LQ	-AA +DMKG	Comparaison	Adjusted p value
ATP/ADP ratio	1	1.13263	1.2673	1.38877	A-B	0.0194		ATP/ADP ratio	1	1.35999	1.55515	1.39536	A-B	0.0113		ATP/ADP ratio	1	1.51152	1.0569	A-B	0.0025		ATP/ADP ratio	1	1.35999	0.94289	A-B	0.0018
	1	1.4786	1.394	1.43695	A-C	0.0162			1	1.49242	1.79297	1.62693	A-C	0.0012			1	1.50355	1.00249	B-C	0.0027			1	1.4782	0.791833	B-C	0.0008
	1	1.35017	1.331	1.36655	A-D	0.0053			1	1.41099	1.43233	1.51849	A-D	0.0033			1	1.87453	0.96827					1	1.49142	1.03823
	A	B	C	D					A	B	C	D					A	B	C					A	B	C
Figure 4A
Label	-AA	-AA +L	-AA +Q	-AA +LQ	Comparaison	Adjusted p value
ATP/ADP ratio	1	0.987969	2.43521	1.76655	A-C	0.0199
	1	0.982243	2.92735	2.12878	A-D	0.0447
	1	1.04775	1.56194	1.42654	B-C	0.0204
	A	B	C	D	B-D	0.0359
Figure 4B
Time (min)	-AA					-AA +L					-AA +Q					-AA +LQ						Adjusted p value		Adjusted p value		Adjusted p value
1.48902	2.13117	4.1917	3.33737	4.381	7.4153	2.77893	2.90489	2.53512	6.04582	4.28943	12.0004	18.4848	12.2781	19.2323	12.4404	14.6148	20.1239	16.6145	8.03785	9.85436	A-B	>0.9999	A-C	0.0034	A-D	0.0275
10.2536	3.33005	5.5286	3.36221	3.72241	9.94342	4.35916	4.36274	2.50518	5.53854	5.16236	12.3335	19.0298	12.3328	20.4186	12.9985	14.6168	22.2012	15.6002	8.98955	10.9282		>0.9999		0.006		0.0331
19.0086	4.27806	6.53993	3.48837	5.58383	1.28799	4.86334	5.18921	3.47055	7.44046	0.867352	13.1483	19.6764	13.5145	22.5834	5.6906	14.8601	21.7138	16.0884	5.55025	3.03263		>0.9999		0.0571		0.0243
27.8593	2.64283	4.41808	1.48815	2.38072	1.13387	2.39574	1.68234	-0.194074	3.23333	-0.000693	4.24396	8.10033	6.34907	7.40979	1.91958	4.70814	10.8486	7.19265	2.15113	0.826483		0.8831		0.1368		0.6276
36.6078	2.45836	3.47404	1.75636	1.78971	2.99966	1.59623	1.23715	0.23728	3.44727	0.88145	4.25639	7.62733	5.2013	7.46348	3.72648	6.24142	10.3509	4.85005	2.60025	1.88851		0.4696		0.041		0.45
45.3982	1.92934	3.22224	1.18288	1.48555	3.17637	1.30238	9.74216	-0.213295	2.36787	1.1177	4.09941	7.33168	5.05915	6.73787	3.87757	4.97592	9.29768	4.65605	3.1909	2.69269		>0.9999		0.0184		0.2279
54.2837	4.54398	6.83848	4.82236	3.36542	1.22293	6.89472	10.1864	6.47442	8.86072	1.34397	14.883	14.0236	12.7622	21.2992	9.32715	34.2262	40.1201	33.3789	11.7217	14.4858		0.5655		0.0107		0.0476
62.9704	4.0569	6	3.2079	3.00535	6.01713	7.24798	6.61667	3.88833	6.17387	4.23553	13.3613	12.4472	10.6772	15.734	13.1075	29.1206	35.3767	29.0449	13.1476	16.6867		0.7338		0.0001		0.0235
71.6611	3.95399	4.82358	3.12977	3.11377	4.13356	5.87177	6.39624	4.06619	5.70952	3.20303	11.5957	11.712	9.23724	13.6296	12.2942	27.1146	33.7389	26.5384	12.4522	15.6313		0.3746		0.0003		0.0238
80.5513	2.08423	3.26544	1.72233	1.36742	0.071709	2.48658	3.23453	0.14983	2.51081	-0.026391	2.75979	5.65863	4.58985	3.15814	1.15199	5.5887	4.41212	3.76104	1.61928	0.653325		>0.9999		0.3026		0.5917
89.305	2.32752	3.41376	1.42881	1.34469	1.39243	2.99572	3.32349	-0.031019	2.69469	0.027154	2.72898	5.14391	4.82925	3.50723	0.956146	5.68758	5.05612	4.10973	2.05631	0.655689		>0.9999		0.4235		0.5722
98.0514	2.11833	2.2656	1.84336	1.3305	3.15924	2.47692	2.66102	0.803111	2.23381	1.3221	2.37955	4.63257	4.87494	3.0306	2.87101	5.11468	4.58028	3.61623	2.75695	1.98664		>0.9999		0.1454		0.1905
	A					B					C					D
Figure 4C
Label	St	L	Q	LQ	Comparaison	Adjusted p value
OCR	1.73	2.37	14.18	16.27	A-C	0.0173
	6.6	4.7	11.55	11.38	A-D	0.0094
	6.24	3.74	17.29	18.47	B-C	0.0083
	A	B	C	D	B-D	0.0046
Figure 4F
Label	Pearson's coefficient factor
St	0.03	0.11	0.11	-0.13	0.15	-0.01	0.05	0.06	0.11	0	-0.08	-0.12	0.06	-0.06	0.14	-0.08	0.15	-0.05	0.1	-0.01	-0.02	-0.03	-0.12	-0.13	0.04	-0.05	0.02	0.03	-0.1	0.05	0.05	-0.03	0.03	0.09	0.03	-0.1	-0.04	-0.06	-0.08	-0.09	0.01	-0.08	0.12	-0.09	0.03	-0.05	0	-0.09	-0.03
L	0.05	0.09	-0.05	-0.03	0.04	0.03	-0.08	0.11	0	0.02	0.03	0.01	-0.03	0.1	-0.1	0.01	0.01	-0.11	0.12	-0.1	0.06	-0.05	0.05	0.07	0.02	0.04	-0.01	-0.04	-0.06	-0.05	-0.07	-0.1	-0.09	-0.03	0.04	0.12	0.12	0.07	0.01	0.09	-0.07	-0.1	0.05	0.12	0.04	0.05	-0.02	-0.08	-0.08
Q	-0.12	-0.1	-0.17	-0.03	0.05	-0.03	0.07	0.1	-0.17	-0.05	0	0.04	0.05	0.05	-0.13	0.07	-0.05	-0.19	-0.02	0.01	-0.03	-0.16	-0.11	-0.19	-0.15	0.13	0	-0.02	0.15	0.15	-0.05	0.15	0.11	-0.05	0.04	-0.06	0.15	0.02	0	-0.12	-0.08	0.15	-0.11	-0.12	-0.05	0.04	-0.1	-0.09	0.08
LQ	0.31	0.44	0.2	0.29	0.38	0.41	0.44	0.39	0.35	0.22	0.2	0.42	0.2	0.3	0.48	0.39	0.36	0.48	0.28	0.42	0.41	0.42	0.19	0.48	0.43	0.41	0.26	0.24	0.46	0.37	0.33	0.23	0.27	0.49	0.4	0.48	0.21	0.34	0.17	0.21	0.22	0.41	0.48	0.2	0.19	0.21	0.3	0.3	0.22
Figure 4H
Labels	-AA	-AA +Q	-AA +L	Comparaison	Adjusted p value
Average of the %GFP-LC3 agg.	98.2	92.1	16.4	A-C	<0.0001
	82.2	97.1	18.7	B-C	<0.0001
	100	106.8	17.9
	A	B	C
Figure Sup. 4A								Figure Sup. 4B
Label	-AA	-AA +L	-AA +Q	-AA +LQ	Comparaison	Adjusted p value		Label	-AA	-AA +L	-AA +Q	-AA +LQ	Comparaison	Adjusted p value
ATP/ADP ratio	1	1.28795	1.54096	1.48777	A-C	0.0406		ATP/ADP ratio	1	0.715152	1.48443	1.67379	A-C	0.0051
	1	0.929568	2.81421	1.9256	A-D	0.0416			1	0.909299	1.55891	1.75252	A-D	0.0054
	1	1.41143	2.00525	2.08689	B-C	0.0411			1	1.01256	1.79347	1.39436	B-C	0.0016
	A	B	C	D	B-D	0.047			A	B	C	D	B-D	0.0017
Figure Sup. 4E								Figure Sup. 4F
Label	-Q +siCtl	-Q +siGLS1	+Q +siCtl	+Q +siGLS1	Comparaison	Adjusted p value		Label	-Q +siCtl	-Q +siGDH	+Q +siCtl	+Q +siGDH	Comparaison	Adjusted p value
ATP/ADP ratio	1	0.770462	2.01855	1.6792	C-D	0.2981		ATP/ADP ratio	1	0.93809	1.89713	1.77979	C-D	>0.9999
	1	1.25156	1.91793	1.85839					1	0.81529	2.00452	1.94855
	1	0.905434	2.0434	1.64738					1	0.989187	1.97373	1.93996
	A	B	C	D					A	B	C	D
Figure Sup. 4G								Figure Sup. 4H
Label	-Q +siCtl	-Q +siGLS1	+Q +siCtl	+Q +siGLS1	Comparaison	Adjusted p value		Label	-Q +siCtl	-Q +siGDH	+Q +siCtl	+Q +siGDH	Comparaison	Adjusted p value
ATP/ADP ratio	1	0.963911	2.07362	1.77898	C-D	0.2598		ATP/ADP ratio	1	1.05171	1.82246	1.96536	C-D	>0.9999
	1	1.07007	2.03524	1.88148					1	1.09866	2.02734	1.97366
	1	0.945592	1.83025	1.82083					1	1.13988	1.95843	1.97523
	A	B	C	D					A	B	C	D
Figure Sup. 4J
Label	Pearson's coefficient factor
St	-0.09	-0.01	-0.03	0.06	-0.11	0.01	-0.06	0.2	0.12	0.15	0.04	0.01	-0.03	0.03	0.06	-0.01	-0.03	0.27	-0.02	-0.07	-0.11	0.21	0.16	0.13	0	0.1	0.06	0.07	0.17	-0.05	0.19	-0.01	-0.05	-0.06	-0.19	0.1	0.04	0.18	0.02	0.07	-0.15	0.11	-0.15	-0.02	-0.05	0.08	0.16	-0.02	-0.02
L	0.11	0.24	0.16	-0.06	0.36	-0.09	0.12	0.13	0.15	0.11	0.13	0.04	-0.06	0.15	0.07	-0.17	0.06	-0.18	-0.08	-0.04	0.08	0.05	0	0.12	0.05	-0.14	0.06	0.14	-0.18	0.05	-0.14	-0.04	-0.32	0.01	-0.05	0.1	-0.2	-0.07	-0.03	0.2	-0.01	-0.07	0.16	0.18	0.1	-0.06	0.01	0.1	-0.02
Q	0.08	0.18	-0.12	0.19	0.13	-0.12	0.29	-0.18	-0.11	-0.1	-0.08	0.09	-0.08	-0.18	0.22	0.24	0.02	-0.27	-0.05	-0.17	-0.17	0.05	0.01	0.03	0.15	-0.05	0.18	-0.14	0	0.09	-0.01	-0.06	-0.17	-0.07	-0.02	0.12	-0.13	0.12	0.17	0.11	0.18	-0.08	0.03	-0.09	0.06	-0.03	-0.06	0	-0.04
LQ	0.53	0.26	0.25	0.47	0.25	0.19	0.16	0.54	0.43	0.38	0.34	0.18	0.43	0.41	0.31	0.45	0.54	0.5	0.62	0.25	0.58	0.48	0.45	0.6	0.31	0.48	0.34	0.53	0.55	0.49	0.27	0.55	0.49	0.37	0.49	0.44	0.32	0.6	0.44	0.34	0.37	0.59	0.42	0.41	0.56	0.49	0.35	0.46	0.41
Figure Sup. 4K
Time (h)	0	24	48	72
Glutamine level	8850000000	6760000000	6200000000	4060000000
	9010000000	6920000000	6510000000	6590000000
	8210000000	5180000000	6080000000	5990000000
Sup. 4M
Time (h)	Glutamine intracellular					Glutamine extracellular
0	2.80213e+07	25788107	3.60839e+07	3.34229e+07	3.42976e+07	8.08658e+07	4.33131e+07	78572389	5.77004e+07	6.6762e+07
1	167797	205521	181934	128536	113584	250255	198829	259051	121208	113745
2	81444.7	100782	120638	102826	115430	99428.7	152659	70882.4	-	421029
4	80936.6	54571.5	58708.5	97421.6	96434.6	93496.7	25130.1	60106.1	23200	40323.7
6	56738	52161.5	56111.4	58888	136497	55153.9	58271.7	22109.1	19010.7	25870.8
24	68140.1	52004.4	50725.3	47387.8	53779.8	90123.2	83766.2	39173.7	32631.4	108985
48	23054.1	59276.6	19026.2	72862	259698	76109.6	18668.7	32472.5	68574.3	-
72	51558	42101.8	39063.7	35462.9	38261.5	20225.7	60794.4	-	17252.4	60531.9
Figure Sup. 4O
Time (min)	+L 30'					+LQ 30'
0	5.02503e+06	4.19786e+06	6.13723e+06	6.73677e+06	6.18628e+06	5.84733e+06	3.91838e+06	7.12524e+06	5.80979e+06	4.59412e+06
1	1.34858e+07	1.01671e+07	1.84719e+07	1.50634e+07	1.59955e+07	1.37051e+07	1.25325e+07	1.7357e+07	2.06461e+07	18133905
2	1.36002e+07	15807502	23114258	2.23029e+07	1.98076e+07	1.23011e+07	1.06323e+07	1.44758e+07	1.16943e+07	9.81811e+06
4	17907771	2.14447e+07	2.0963e+07	2.97454e+07	20338707	1.50944e+07	1.73442e+07	13358590	23500453	1.50426e+07
6	31977921	2.20429e+07	2.765e+07	2.50414e+07	2.33742e+07	1.53125e+07	1.9265e+07	2.03483e+07	1.99102e+07	1.3394e+07
24	5.01465e+07	3.96205e+07	44568830	5.26224e+07	4.52312e+07	4.09776e+07	2.27582e+07	2.43862e+07	2.97736e+07	2.72528e+07
48	2.69179e+06	2.34763e+07	5.03967e+06	2.79702e+07	2.50895e+07	2.62225e+07	2.27629e+07	1.28749e+07	3.18925e+07	28389703
72	2.6632e+07	2.80619e+07	2.75932e+07	24528793	2.53171e+07	3.12232e+07	2.32093e+07	2.03424e+07	7.7395e+07	2.60971e+07
Figure 5A
Label	AA					St					L					Q					LQ
Isoleucine	5.21111e+06	5.76192e+06	5.57934e+06	6.26418e+06	4.88814e+06	54745.8	50983.7	63839.1	62666.1	66000	0	0	0	0	0	174934	203651	222584	213054	219638	0	0	0	0	0
Citrate	155101	264543	197828	263692	198561	46383.8	66530.8	79631.6	72400.1	76211.3	71211	12320.4	72767.1	17950.9	28067	275402	360398	273792	324356	280334	63262	189484	37485.8	41819.6	26723
𝛼-Ketoglutarate	3262.81	9414.57	4510.89	5800.4	9078.05	0	0	0	0	0	0	0	0	0	0	0	0	0	0	0	3151.23	2900.97	2803.04	5758.6	3114.08
Palmitate	109722	84907.2	60166	83465.7	53785	182029	106079	119789	126274	106204	147346	181594	119322	235979	234199	189569	156353	166034	194565	210943	307242	178321	242857	359334	156199
Arginine	369934	368696	336521	369468	307924	65810.2	59895.6	58908	82814.9	63294.4	79170.8	55158.6	84983.2	63270.8	62345	0	0	0	0	0	0	0	0	46417	0
Alanine	2.17383e+06	2.56087e+06	2.4174e+06	2.57594e+06	2.13072e+06	106409	99787.4	111950	114998	113710	95914.8	83479.3	104637	72565.2	69164.2	3.92645e+06	4.6406e+06	3.99748e+06	4.33397e+06	4.27218e+06	1.04243e+06	1.44173e+06	986595	1.03485e+06	988816
Methionine	1.62761e+06	1.87299e+06	1.76229e+06	1.97904e+06	1.48609e+06	47358.1	48460	56085.3	53496.6	57254.9	124275	86018.7	112832	84184.5	82512.8	52374.7	81455.8	62164.6	76530.7	59257.2	11986.7	19906.1	16058.5	15219.3	11669.1
Glutamine	190954	39835.6	24152.6	25351	21229	0	0	0	0	0	0	0	0	0	0	7.56291e+06	6.5004e+06	5.85924e+06	7.67267e+06	7.69791e+06	695430	674585	261642	484085	489034
Ornithine	29002.5	30983.9	29993.1	33487.9	26125.3	1336.34	1292.35	1507.39	1783.41	1840.04	2968.88	661.017	1716.21	1609.51	1571.4	33952.1	27557.6	25776.3	29863.3	31642.2	2679.65	4022.5	1836.86	3762.63	936.197
Threonine	4.97719e+06	5.67133e+06	5.30901e+06	5.78046e+06	4.61013e+06	328409	339999	381082	409381	358482	277857	186559	301437	181393	191674	202999	238785	199588	210797	227307	90340.4	135031	86933.3	93916	72428.7
Thymine	12674	16712.6	16504.9	16525.2	13339.7	0	0	0	0	0	0	0	183.162	0	0	0	0	0	0	0	0	0	0	0	0
Aconitate	0	1061.34	2623.47	1210.32	1997.74	0	0	0	0	0	0	0	0	0	0	0	0	0	0	0	0	0	0	0	0
Lactate	5.63816e+06	6.25219e+06	5.2e+06	5.71984e+06	4.62452e+06	4.23123e+06	3.98925e+06	4.54396e+06	4.79039e+06	4.1347e+06	5.28066e+06	3.88815e+06	5.30497e+06	4.86176e+06	3.90498e+06	3.96937e+06	4.46216e+06	3.91281e+06	4.03936e+06	4.02889e+06	4.36372e+06	5.50534e+06	4.89063e+06	4.18489e+06	4.64859e+06
N-acetylaspartate	209653	273980	273763	294721	236823	66964.3	85085.5	107900	105885	110908	19585.1	13178.4	24824.9	10152	3874.93	219557	333843	273266	267923	277402	47444.4	155073	49273.9	60959.9	47645.8
Sorbitol	78604.4	113293	130885	115656	119048	785734	1.07456e+06	947600	1.12638e+06	1.12661e+06	968329	790427	1.13466e+06	675465	774382	305637	342604	361259	391975	366245	116933	163876	379265	128783	123770
Glutamate	2.41686e+06	3.10966e+06	2.88665e+06	3.07127e+06	2.51237e+06	1.18323e+06	1.25961e+06	1.41047e+06	1.48004e+06	1.40635e+06	616796	359992	550931	341099	379050	7.32262e+06	8.45704e+06	6.95407e+06	8.39896e+06	7.87148e+06	2.87628e+06	4.41548e+06	2.4807e+06	2.8843e+06	2.90636e+06
Aspartate	71101.2	93700.1	83167.8	90413.7	73682.1	24386.8	25541.5	23982.9	28814.7	26778.1	22238.3	11735.7	20142.5	12287	13946.2	188324	212637	179073	213654	187220	35970.8	64157.7	30404.7	43398.4	34250.2
Fructose	206994	307522	264398	296345	205204	180143	183217	247769	227345	223172	230636	182854	227291	163399	153327	383100	470870	350455	439822	389848	221063	280031	166138	160368	160758
Stearate	124468	70646.4	63314.2	47294.1	63590.8	169035	71266.3	104010	112897	61837	120844	132507	103765	196433	162867	141970	132690	132845	202518	231734	317771	188205	148579	269209	129946
Phenyalanine	3.58886e+06	4.41988e+06	3.88759e+06	4.75894e+06	3.24951e+06	175607	178820	190759	206529	192391	205459	125381	186037	139669	148454	154457	176333	153379	167465	167406	28090.9	43193.8	31191.2	33897.2	22587
Lysine	220357	233834	208962	226048	185375	12419.1	11575.4	11973.3	14424.9	12949.6	11345.4	6071.25	9997.28	7431.73	8055.6	3338.44	3243.2	3486.9	3608.4	2436.3	798.731	1594.52	1379.78	2189.44	0
Glucose	1.01565e+06	652362	547004	614862	431625	1.10974e+06	992363	1.31942e+06	1.29634e+06	1.14903e+06	1.1162e+06	809569	1.07993e+06	1.05256e+06	780953	1.33456e+06	1.48181e+06	1.176e+06	1.35439e+06	1.33206e+06	1.58865e+06	1.81494e+06	1.47134e+06	1.44385e+06	1.48563e+06
GSH	589887	787932	740837	801127	652177	455373	467714	530048	553811	539658	549646	271288	519546	304297	323703	473996	623301	446527	535355	532628	176499	334830	160836	200329	171650
Malate	50701.2	101209	109677	103173	93186.9	0	0	0	1787.32	0	0	0	0	0	0	63860.5	79564.9	63132.4	53444.4	60778.8	32989.4	62909	16767.6	32016.2	24118.8
Leucine	4.7109e+06	5.41993e+06	5.07654e+06	6.0722e+06	4.4333e+06	81780.8	85648.8	102040	102951	103060	5.34417e+06	3.46737e+06	5.02811e+06	3.66866e+06	3.82223e+06	185033	233143	198365	231119	192698	5.54379e+06	8.51747e+06	5.37918e+06	5.47381e+06	5.09711e+06
Pyruvate	108262	83372.5	68634.9	74346.4	57422.1	0	4470.83	0	0	0	0	0	0	0	0	19877.4	41888.1	29006.7	49545.2	36821.8	25072.3	33383.6	20430.3	23630.6	35576.7
Valine	4.60138e+06	5.35216e+06	4.82099e+06	5.2558e+06	4.25464e+06	104284	110961	135978	132999	123575	140290	101520	136027	102756	114686	135833	162227	141962	150173	152607	27532.3	41090	32283.5	38394.8	20972.2
GABA	85991.7	141978	116049	77007.7	88530.1	75735.7	149348	65479.4	85330.8	80508.6	137533	39917.6	73909.8	42473.5	72498.9	271479	374754	304400	458018	468877	99821.1	164393	133684	103966	93765.3
KMV/KIC	103336	73167	71818.7	80048.1	72035.8	1933.97	0	0	0	2109.01	179633	118313	173039	174258	149727	1319.04	0	1439.15	0	0	153314	143887	122635	108561	110227
Serine	33175.8	29145.3	26949.8	29351.5	22923.8	4313.59	5802	5717.81	4870.02	5597.29	6656.73	3829.88	5346.62	5287.06	4050.87	11438.1	12653.4	14059.8	15573.4	15579.7	6141.02	7910.35	10757.2	20148	4268.58
Glycine	494215	588553	541231	605582	498904	206239	254144	238610	258788	247630	239678	170984	242290	171934	159960	249834	304472	275220	319004	314757	112063	164185	112292	115332	106718
Asparagine	64716.4	68991.6	61726.9	65590.8	50134.6	87206.3	101285	100251	106535	105586	110704	69951.5	104984	68401.5	71178.6	2.2358e+06	2.32614e+06	2.0165e+06	2.56208e+06	2.60594e+06	553094	805767	465363	516006	475868
Figure 5B
Label	Glutamate m+5					Label	Comparaison	Adjusted p value		Gaba m+4					Label	Comparaison	Adjusted p value		Malate m+4					Label	Comparaison	Adjusted p value		Asparagine m+4					Label	Comparaison	Adjusted p value		Citrate m+4					Label	Comparaison	Adjusted p value		Aspartate m+4
DMEM	419070	505564	499352	525953	410819	A	A-B	0.0003		5832.82	8537.77	7499.35	7587.5	6141.77	A	A-B	0.0006		2193.7	6154.44	13664.1	8795.38	5161.23	A	A-B	0.3217		17868.4	23627.3	22533.2	23816.7	17987.7	A	A-B	0.0001		12663.4	20671.6	16138.1	18593.2	11329.4	A	A-B	0.0016		9966.55	13030.7	11470.1	13311.6
Q	2282449	2442799	1880710	2586976	2446884	B	B-C	0.0002		135067	178714	141220	191217	191100	B	B-C	0.0015		15551.8	12423	10864.5	11145.2	16131.4	B	B-C	0.005		614906	672648	567456	732009	749096	B	B-C	0.0008		60703.6	59831.2	47739.2	64715.7	69224.4	B	B-C	0.0002		41781.8	41501.4	35379.9	45839.2
LQ	677294	1010231	429867	668055	614607	C				34302.2	54181.4	37243.1	35012	30730.9	C				1498.33	5396.22	1686.57	2356.92	2494.16	C				181340	273768	153562	175115	153970	C				2238.36	1311.42	1408.85	2957.2	1496.71	C				5742.84	9954.13	2359.45	6622.23
	Glutamate Total pool									Gaba Total pool									Malate Total pool									Asparagine Total pool									Citrate Total pool									Aspartate m+4
DMEM	2.41686e+06	3.10966e+06	2.88665e+06	3.07127e+06	2.51237e+06					85991.7	141978	116049	77007.7	88530.1					50701.2	101209	109677	103173	93186.9					64716.4	68991.6	61726.9	65590.8	50134.6					155101	264543	197828	263692	198561					71101.2	93700.1	83167.8	90413.7
Q	7.32262e+06	8.45704e+06	6.95407e+06	8.39896e+06	7.87148e+06					271479	374754	304400	458018	468877					63860.5	79564.9	63132.4	53444.4	60778.8					2.2358e+06	2.32614e+06	2.0165e+06	2.56208e+06	2.60594e+06					275402	360398	273792	324356	280334					188324	212637	179073	213654
LQ	2.87628e+06	4.41548e+06	2.4807e+06	2.8843e+06	2.90636e+06					99821.1	164393	133684	103966	93765.3					32989.4	62909	16767.6	32016.2	24118.8					553094	805767	465363	516006	475868					63262	189484	37485.8	41819.6	26723					35970.8	64157.7	30404.7	43398.4
	16.8664									6.98632									7.85437									34.0125									7.35333									14.0183
	29.8425									44.5968									20.611									28.401									19.9576									20.9619
	21.8469									32.1458									7.95742									33.2998									2.62352									14.5092
Figure 5C
Label	Glutamate 15N					Label	Comparaison	Adjusted p value		Asn 15N					Label	Comparaison	Adjusted p value		Asp 15N					Label	Comparaison	Adjusted p value		Asn 15N2					Label	Comparaison	Adjusted p value
DMEM	1482866	908511	1050014	866407	1136215	A	A-B	0.0002		8283.31	6028.08	6609.76	5391.35	6286.11	A	A-B	0.0005		24256.1	13065.6	18079	12405.8	15961.2	A	A-B	0.0005		4244.98	2557.63	2624.5	2664.39	2325.47	A	A-B	0.0003
Q	3242044	2914715	3375627	2612925	3264927	B	B-C	0.0049		139170	130020	173842	114409	153985	B				436326	400241	331551	306428	304402	B	B-C	0.0007		277046	248906	326360	230677	297244	B	B-C	0.0012
LQ	1977716	1701585	2329783	2096479	2037538	C				98860.9	81735	137636	130362	121428	C				13731.5	12632.8	16977.7	15162	14930.9	C				92118.4	79736	131922	121970	113878	C
	Glutamate Total pool									Asparagine Total pool									Aspartate Total pool									Asparagine Total pool
DMEM	4.15838e+06	2.61304e+06	3.01577e+06	2.44446e+06	3.1703e+06					21942.1	14841.6	16782.1	14489.3	15704.8					72187.9	41715.2	53600.4	37929.2	48646.7					21942.1	14841.6	16782.1	14489.3	15704.8
Q	5.36953e+06	4.92535e+06	5.7631e+06	4.35747e+06	5.4876e+06					675325	622502	799291	562181	724703					728741	676114	563776	513106	511271					675325	622502	799291	562181	724703
LQ	3.87459e+06	3.34278e+06	4.5909e+06	4.16219e+06	3.98854e+06					410616	345476	584799	531708	496725					38389.4	32525	48429.6	45398.5	43303.2					410616	345476	584799	531708	496725
	35.3463									38.9192									32.9691									17.2123
	59.492									21.0232									59.4368									40.787
	50.8197									24.0584									35.2975									22.7754
Figure 5D
Label	+siCtl -Q -BPTES	+siASNS -Q -BPTES	+siCtl +Q -BPTES	+siASNS +Q -BPTES	+siCtl +Q +BPTES	+siASNS +Q +BPTES	Comparaison	Adjusted p value
ATP/ADP ratio	1	1	1.48755	1.58745	1.4197	1.07928	C-D	>0.9999
	1	1	1.48264	1.55588	1.51126	1.13571	E-F	<0.0001
	1	1	1.63288	1.55014	1.54919	1.10124
	A	B	C	D	E	F
Figure 5F
Label	-AA	-AA +Q	-AA +LQ	-AA +LQ +BPTES	-AA +DMKG	-AA +Q +DMKG	Comparaison	Adjusted p value
ASNS mRNA levels (RU)	10.116	17.639	7.651	12.115	5.591	5.999	A-B	0.0019
	11.359	13.434	7.982	11.262	6.447	5.242	A-D	0.4399
	8.60795	16.6245	7.70069	14.55	6.494	5.531	C-D	0.0091
	A	B	C	D	E	F	E-F	>0.9999
Figure 5G
Label	-AA	-AA +Q	-AA +DMKG	-AA +Q +DMKG	Comparaison	Adjusted p value	Comparaison	Adjusted p value
ATP/ADP ratio	1	1.85861	1.02079	0.939799	A-B	0.0019	A-B	<0.0001
	1	2.17714	0.931311	1.28986	A-D	0.4399	B-C	<0.0001
	1	2.00528	0.788479	1.04159	C-D	0.0091	B-D	0.0002
	A	B	C	D
Figure Sup. 5A
	AA	St	L	Q	LQ	Comparaison	Adjusted p value
Glutamine	190954	0	0	7.56291e+06	695430	A-D	<0.0001
	39835.6	0	0	6.5004e+06	674585	B-D	<0.0001
	24152.6	0	0	5.85924e+06	261642	C-D	<0.0001
	25351	0	0	7.67267e+06	484085	D-E	<0.0001
	21229	0	0	7.69791e+06	489034
	A	B	C	D	E
Figure Sup. 5B
	AA	St	L	Q	LQ	Comparaison	Adjusted p value
Asparagine	64716.4	87206.3	110704	2.2358e+06	553094	A-D	<0.0001
	68991.6	101285	69951.5	2.32614e+06	805767	B-D	<0.0001
	61726.9	100251	104984	2.0165e+06	465363	C-D	<0.0001
	65590.8	106535	68401.5	2.56208e+06	516006	D-E	<0.0001
	50134.6	105586	71178.6	2.60594e+06	475868
	A	B	C	D	E
Figure Sup. 5C
	AA	St	L	Q	LQ	Comparaison	Adjusted p value
Aspartate	71101.2	24386.8	22238.3	188324	35970.8	A-B	<0.0001
	93700.1	25541.5	11735.7	212637	64157.7	A-C	<0.0001
	83167.8	23982.9	20142.5	179073	30404.7	B-D	<0.0001
	90413.7	28814.7	12287	213654	43398.4	C-D	<0.0001
	73682.1	26778.1	13946.2	187220	34250.2	D-E	<0.0001
	A	B	C	D	E
Figure Sup. 5D
	AA	St	L	Q	LQ	Comparaison	Adjusted p value
Citrate	6.48878e+06	2.22818e+07	1.2105e+07	5.2199e+07	4.5528e+07	A-D	<0.0001
	3.97704e+06	1.18908e+07	1.17837e+07	4.27984e+07	4.64671e+07	A-E	<0.0001
	1.05975e+07	1.06053e+07	2.36745e+07	5.25496e+07	3.4928e+07	B-D	0.0001
	2.06903e+06	2.57098e+07	1.01447e+07	4.85898e+07	7.13949e+07	B-E	<0.0001
	4.29001e+06	1.59615e+07	1.10338e+07	3.86299e+07	3.91263e+07	C-D	<0.0001
	A	B	C	D	E	C-E	<0.0001
Figure Sup. 5E
	AA	St	L	Q	LQ	Comparaison	Adjusted p value
Glutamate	2.41686e+06	1.18323e+06	616796	7.32262e+06	2.87628e+06	A-D	<0.0001
	3.10966e+06	1.25961e+06	359992	8.45704e+06	4.41548e+06	B-D	<0.0001
	2.88665e+06	1.41047e+06	550931	6.95407e+06	2.4807e+06	C-D	<0.0001
	3.07127e+06	1.48004e+06	341099	8.39896e+06	2.8843e+06	D-E	<0.0001
	2.51237e+06	1.40635e+06	379050	7.87148e+06	2.90636e+06
	A	B	C	D	E
Figure Sup. 5F
	AA	St	L	Q	LQ	Comparaison	Adjusted p value
GABA	85991.7	75735.7	137533	271479	99821.1	A-D	<0.0001
	141978	149348	39917.6	374754	164393	B-D	<0.0001
	116049	65479.4	73909.8	304400	133684	C-D	<0.0001
	77007.7	85330.8	42473.5	458018	103966	D-E	<0.0001
	88530.1	80508.6	72498.9	468877	93765.3
	A	B	C	D	E
Figure Sup. 5H
Label	+siCtl -Q -BPTES	+siASNS -Q -BPTES	+siCtl +Q -BPTES	+siASNS +Q -BPTES	+siCtl +Q +BPTES	+siASNS +Q +BPTES	Comparaison	Adjusted p value
ATP/ADP ratio	1	0.978317	1.71875	1.99194	1.90414	1.35335	C-D	>0.9999
	1	0.895213	1.86648	2.04839	2.0645	1.4227	E-F	0.0003
	1	0.994174	2.0052	1.86044	1.80902	1.44904
	A	B	C	D	E	F
Figure 2H
	siCtl				siASNS				siGAD				Comparaison	Adjusted p value	Comparaison	Adjusted p value
Label	-LQ -BPTES	+LQ -BPTES	-LQ +BPTES	+LQ +BPTES	-LQ -BPTES	+LQ -BPTES	-LQ +BPTES	+LQ +BPTES	-LQ -BPTES	+LQ -BPTES	-LQ +BPTES	+LQ +BPTES	A-B	<0.0001	F-H	<0.0001
Cell death %	10.65	40.35	10.03	23.03	11.15	42.24	13.9	17.03	11.16	40.59	11.18	22.17	B-C	<0.0001	I-J	<0.0001
	8.66	42.05	16.06	16.51	14.95	47.25	9.46	14.57	9.69	39.23	9.57	21.44	B-D	<0.0001	J-K	<0.0001
	9.84	42.63	8.89	20.78	11.34	37.01	8.59	17.53	9.8	36.77	9.36	19.08	E-F	<0.0001	J-L	<0.0001
	A	B	C	D	E	F	G	H	I	J	K	L	F-G	<0.0001
[truncated: 29 more columns]
